# Supplementary material for: Growth Differentiation Factor 15 (GDF-15) Levels Associate with Lower Survival in Chronic Kidney Disease Patients with COVID-19
Source: Biomedicines. 2022 Dec 14;10(12):3251. doi: 10.3390/biomedicines10123251 (PMC9775159; doi:10.3390/biomedicines10123251)
Supplement: Supplementary file 1 [file biomedicines-10-03251-s001.zip]

Archive with 1 entries (1 files):
- biomedicines-2081711-supplementary.pdf
